# Supplementary material for: Migration Activity of Spodoptera litura (Lepidoptera: Noctuidae) between China and the South-Southeast Asian Region
Source: Insects. 2024 May 6;15(5):335. doi: 10.3390/insects15050335 (PMC11121980; doi:10.3390/insects15050335)
Supplement: Supplementary file 1 [file insects-15-00335-s001.zip]

Archive with 1 entries (1 files):
- insects-2945504-supplementary.pdf
